# Supplementary material for: Knowledge and Attitudes of Turkish Physicians towards Human Monkeypox Disease and Related Vaccination: A Cross-Sectional Study
Source: Vaccines (Basel). 2022 Dec 21;11(1):19. doi: 10.3390/vaccines11010019 (PMC9863926; doi:10.3390/vaccines11010019)
Supplement: Supplementary file 1 [file vaccines-11-00019-s001.zip]

Archive with 1 entries (1 files):
- vaccines-2057043-supplementary.pdf
